# Supplementary material for: Peroxiredoxin 6 mediates Gαi protein-coupled receptor inactivation by cJun kinase
Source: Nat Commun. 2017 Sep 29;8:743. doi: 10.1038/s41467-017-00791-2 (PMC5622097; doi:10.1038/s41467-017-00791-2)
Supplement: Supplementary file 3 — Supplementary Data 1 [file 41467_2017_791_MOESM3_ESM.xlsx]

## Sheet: Supplementary Table 1
		Fwd H/L (norBNI/vehicle)			Rev H/L (vehicle/norBNI)
Gene names	Protein	ratio	counts	Sig. B	ratio	counts	Sig. B
GNB1 *	Guanine nucleotide-binding protein G(I)/G(S)/G(T) subunit beta-1	2.5413	2	1.79706e-17	1.50918	4	0.00464052
TFCP2	Alpha-globin transcription factor CP2	2.1667	6	9.65859e-40	1.11971	6	0.306257
GNAI2 *	Guanine nucleotide-binding protein G(i) subunit alpha-2	1.4161	3	0.00670006	1.43544	6	0.0134399
ARL6IP5	ADP-ribosylation factor-like protein 6-interacting protein 5	1.1929	4	0.0779452	1.06041	7	0.763156
ALDH5A1	Succinate-semialdehyde dehydrogenase, mitochondrial	1.1904	4	0.081154	1.03677	5	0.888855
JUP	Junction plakoglobin	0.78733	3	0.326367	1.40197	5	0.0212903
SNTB1	Beta-1-syntrophin	1.187	4	0.0857008	0.942241	9	0.591308
DSG2	Desmoglein-2	1.0167	11	0.735629	1.1005	14	0.387489
NADKD1	NAD Kinase Domain Containing 1	1.0981	2	0.354321	0.984931	5	0.822487
LYN	Tyrosine-protein kinase Lyn	1.0474	4	0.552218	0.985125	5	0.859102
GET4	Golgi To ER Traffic Protein 4 Homolog	1.0145	5	0.711067	1.01676	8	1
RCN2	Reticulocalbin-2	1.0402	7	0.588233	0.974279	6	0.763373
CDKAL1	CDK5 Regulatory Subunit Associated Protein 1-Like 1	0.93105	3	0.871566	1.05257	4	0.804055
CLSPN	Claspin	1.0235	7	0.665438	0.951113	7	0.637766
TACC3	Transforming, Acidic Coiled-Coil Containing Protein 3	0.96576	14	0.919171	1.00717	18	0.959833
TUFM	Elongation Factor Tu, Mitochondrial	0.99054	24	0.976536	0.96796	28	0.69191
STAG2	Cohesin subunit SA-2	1.0434	25	0.569501	0.905715	26	0.243688
DNAJA2	DnaJ (Hsp40) homolog subfamily A member 2	1.0511	5	0.53579	0.8967	3	0.519601
RAPGEF6;FNIP1	Rap guanine nucleotide exchange factor 6	0.89273	4	0.713495	1.05449	4	0.859547
PPP1CA	Serine/threonine-protein phosphatase PP1-alpha catalytic subunit	1	3	0.787641	0.946074	5	0.611243
RIF1	Rap1-interacting factor 1 homolog	0.92537	118	0.270367	1.01119	61	0.930694
TSC1	Hamartin	0.98239	15	0.97483	0.952835	29	0.562848
DNAJC16	DnaJ (Hsp40) homolog subfamily C member 16	0.84029	8	0.507229	1.07617	6	0.772846
TBC1D7	TBC1 domain family member 7	0.97136	4	0.947846	0.943485	5	0.695269
RAD21	Double-strand-break repair protein rad21 homolog	1.0563	14	0.291667	0.85237	16	0.06167
RUFY3	Rap2-Interacting Protein X	0.96817	147	0.696914	0.934056	122	0.418467
VCP	Transitional endoplasmic reticulum ATPase	0.95467	52	0.541307	0.942774	74	0.482978
BEND3	BEN domain-containing protein 3	1.0321	69	0.507402	0.859033	72	0.0753209
TSC2	Tuberin	0.93809	32	0.375073	0.949938	35	0.539304
DHX29	ATP-dependent RNA helicase DHX29	0.89997	25	0.528386	0.983188	31	0.829341
SMC1A	Structural Maintenance Of Chromosomes 1A	0.97511	56	0.781858	0.90629	75	0.24667
MID1	E3 ubiquitin-protein ligase Midline-1	0.95335	66	0.526963	0.922424	92	0.339999
FAF2	FAS-associated factor 2	0.92691	6	0.6823	0.947149	5	0.709527
SMC3	Structural Maintenance Of Chromosomes 3	0.96116	60	0.614234	0.910747	70	0.270603
DNAJC7	DnaJ (Hsp40) homolog subfamily C member 7	0.92422	9	0.666383	0.946342	16	0.510682
UBL4A	Ubiquitin-like protein 4A	0.84984	3	0.543252	1.01522	3	0.977441
OPRK1 (bait)	kappa opioid receptor	1.0357	4	0.60614	0.824402	7	0.288742
CENPJ;DKFZp667E025	Centromere protein J	0.81389	7	0.166277	1.04237	5	0.858446
RAPGEF2	Rap guanine nucleotide exchange factor 2	0.91185	13	0.594624	0.94402	17	0.492569
PDS5B	Sister chromatid cohesion protein PDS5 homolog B	0.95655	8	0.862397	0.881601	3	0.4665
CGNL1	Cingulin-like protein 1	0.95004	2	0.949809	0.884564	2	0.476748
KDM1A	Lysine-specific histone demethylase 1A	1.0557	14	0.296083	0.777001	14	0.00327635
PNPLA6	Neuropathy target esterase	0.98321	4	0.880352	0.830013	4	0.304305
BAG6;BAT3	BAG family molecular chaperone regulator 6	0.86605	33	0.0318285	0.938879	40	0.453586
EMC1; KIAA0090	ER Membrane Protein Complex Subunit 1	0.86697	14	0.0331863	0.934143	13	0.419089
UBC;UBB;RPS27A;UBA52	Ubiquitin	0.81473	16	0.00187417	0.977422	16	0.776681
BAG2	BAG family molecular chaperone regulator 2	0.91069	5	0.787332	0.870777	3	0.429845
ERLIN2	ER Lipid Raft Associated 2	0.80291	26	0.00083824	0.965437	18	0.669756
AMFR	E3 ubiquitin-protein ligase AMFR	0.76754	6	0.0681684	0.988338	6	0.841491
DMD	dystrophin	0.72771	5	1.00825e-06	1.01391	11	0.91113
DNAJA1	DnaJ (Hsp40) homolog subfamily A member 1	0.89838	5	0.51975	0.82905	12	0.0285362
DSC3	Desmocollin 3	1.1363	2	0.243506	0.581903	2	0.00529329
DAXX	Death domain-associated protein 6	0.7416	4	0.0373728	0.959509	4	0.682669
ERLIN1	ER Lipid Raft Associated 1	0.72383	7	0.163736	0.976277	6	0.824107
OSBPL8	Oxysterol Binding Protein-Like 8	0.80275	2	0.375281	0.895416	3	0.515001
SEC24B	Protein transport protein Sec24B	0.82181	9	0.189636	0.87581	15	0.120051
GSE1;KIAA0182	Genetic suppressor element 1	0.9021	3	0.751915	0.788271	4	0.199434
TMEM33	Transmembrane protein 33	0.86838	5	0.368982	0.806517	7	0.102219
CCDC47	Coiled-Coil Domain Containing 47	0.81863	13	0.00241172	0.773455	19	0.00275795
CANX	Calnexin	0.79838	23	0.000605728	0.789765	34	0.00592512
ABHD16A; BAT5	Abhydrolase Domain Containing 16A	0.76628	7	0.265296	0.798403	9	0.0880978
NTPCR; C1orf57	Cancer-related nucleoside-triphosphatase	0.70849	4	0.134302	0.816127	3	0.120991
HUWE1	E3 ubiquitin-protein ligase HUWE1	0.92959	38	0.302778	0.503423	2	0.000452946
CDR2	Cerebellar Degeneration-Related Protein 2	0.83307	7	0.480591	0.573625	7	5.38982e-05
TMX3	Protein disulfide-isomerase TMX3	0.71807	6	0.0201568	0.619963	5	0.0133462
Supplementary Data 1. NorBNI induced changes in mycKOR-interacting proteins. Relates to Figure 1. MaxQuant software analysis results comparing KOR-interacting proteins are summarized. All proteins listed were enriched relative to competition myc peptide control, and are listed in order of decreasing enrichment upon norBNI treatment, averaged between the forward and reverse replicate. Gene names w…
