# Supplementary material for: Peroxiredoxin 6 mediates Gαi protein-coupled receptor inactivation by cJun kinase
Source: Nat Commun. 2017 Sep 29;8:743. doi: 10.1038/s41467-017-00791-2 (PMC5622097; doi:10.1038/s41467-017-00791-2)
Supplement: Supplementary file 4 — Supplementary Data 2 [file 41467_2017_791_MOESM4_ESM.xlsx]

## Sheet: Suppl 2 Ga interactors
		Unique peptides	Fwd M/L (norBNI/vehicle)			Rev H/M (norBNI/vehicle)
Gene names	Protein		ratio	count	Sig. B	ratio	count	Sig. B
OPRK1	kappa opioid receptor	2	1.5088	2	0.0411946	1.2726	3	0.0571672
PRDX6	Peroxiredoxin-6	7	1.148	5	0.368625	1.2193	2	0.11529
PPIL4	Peptidyl-prolyl cis-trans isomerase-like 4	2	1.1044	3	0.596056	1.0553	2	0.638181
SMEK1	Serine/threonine-protein phosphatase 4 regulatory subunit 3A	10	0.9844	6	0.93217	1.1278	2	0.32791
POLD1	DNA polymerase delta catalytic subunit	14	0.87963	4	0.444137	1.2218	2	0.111718
EIF4B	Eukaryotic translation initiation factor 4B	13	1.0207	6	0.781916	1.072	7	0.554985
HNRNPK	Heterogeneous nuclear ribonucleoprotein K	24	1.0222	19	0.775953	1.0632	27	0.598003
NARS	Asparagine--tRNA ligase, cytoplasmic	15	1.119	7	0.445107	0.95571	6	0.75884
EIF3S3;EIF3H	Eukaryotic translation initiation factor 3 subunit H	8	0.88626	5	0.531432	1.1608	2	0.230577
MAT2A	Eukaryotic translation initiation factor 3 subunit H	5	0.9093	8	0.656145	1.1288	8	0.32457
MCM5	DNA replication licensing factor MCM5	16	0.91973	12	0.715115	1.0939	13	0.456301
ATXN10	Ataxin-10	9	0.93761	6	0.818462	1.0546	6	0.64181
USP15	Ubiquitin carboxyl-terminal hydrolase 15	8	0.95633	2	0.823005	1.0355	2	0.744874
ETF1	Eukaryotic peptide chain release factor subunit 1	9	0.95002	8	0.891026	1.033	4	0.758904
DNAJC7	DnaJ (Hsp40) homolog subfamily C member 7	21	1.101	7	0.497933	0.87759	13	0.316008
SRRT	Serrate RNA effector molecule homolog	15	1.057	7	0.644202	0.92149	7	0.545529
IMPDH2	Inosine-5'-monophosphate dehydrogenase 2	17	0.95579	18	0.92479	0.99992	11	0.953721
MCM3	DNA replication licensing factor MCM3	35	0.91226	33	0.672751	1.0423	21	0.70732
CALU	Calumenin	9	0.90278	5	0.550539	1.0514	6	0.65854
RPS3	40S ribosomal protein S3	13	0.9035	7	0.623946	1.041	10	0.714429
HDAC2;HDAC1	Histone deacetylase 2	3	0.98158	5	0.944251	0.95606	6	0.761115
PSMA4	Proteasome subunit alpha type-4	4	0.88653	3	0.474848	1.0442	3	0.696992
EIF3B	Eukaryotic translation initiation factor 3 subunit B	23	0.9886	19	0.91427	0.93481	11	0.62598
COPB2	Coatomer subunit beta'	21	0.95506	15	0.920521	0.9505	9	0.725138
CCDC47	Coiled-Coil Domain Containing 47	13	0.94075	7	0.836792	0.96332	12	0.808547
MAGED2	Melanoma-associated antigen D2	9	0.96721	4	0.991358	0.93657	4	0.636893
ANKFY1	Rabankyrin-5	19	0.82838	7	0.270885	1.0661	8	0.58362
HTATSF1	HIV Tat-specific factor 1	6	1.0108	3	0.919497	0.87788	2	0.317311
GTF3C3	General transcription factor 3C polypeptide 3	4	0.98112	2	0.953823	0.9045	2	0.449473
KHDRBS1	KH domain-containing, RNA-binding, signal transduction-associated protein 1	7	0.94032	5	0.83428	0.9446	2	0.687391
EIF3I	Eukaryotic translation initiation factor 3 subunit I	5	0.94992	2	0.78928	0.93468	2	0.625177
VIM	Vimentin	34	1.1142	41	0.45879	0.76758	45	0.0361373
EIF3L	Eukaryotic translation initiation factor 3 subunit L	19	0.94679	13	0.872118	0.93408	14	0.621472
EIF3C;EIF3CL	Eukaryotic translation initiation factor 3 subunit C	19	0.95226	20	0.904138	0.92757	12	0.581755
WRNIP1	ATPase WRNIP1	12	0.93815	2	0.727833	0.93834	6	0.647927
DDB1	DNA damage-binding protein 1	33	0.9429	26	0.849358	0.92317	7	0.555449
COPB1	Coatomer subunit beta	19	0.9285	15	0.765534	0.93525	9	0.628703
RCN2	Reticulocalbin-2	13	0.86902	7	0.444844	0.98985	7	0.983516
PSMC1	26S protease regulatory subunit 4	16	0.95907	10	0.943958	0.89347	9	0.391781
HSD17B10	3-hydroxyacyl-CoA dehydrogenase type-2	9	0.78883	7	0.148391	1.0569	10	0.629928
COPG1	Coatomer subunit gamma-1	15	0.92705	19	0.757156	0.90518	18	0.453156
DNAJC10	DnaJ (Hsp40) homolog subfamily C member 10	9	0.84891	2	0.319495	0.97122	4	0.860553
PRMT5	Protein arginine N-methyltransferase 5	24	0.8219	10	0.247566	0.99645	15	0.974909
RIC8A	Synembryn-A	19	0.89994	3	0.604427	0.91649	12	0.516429
ARHGEF2	Rho guanine nucleotide exchange factor 2	11	0.83367	3	0.265776	0.97722	3	0.900187
EIF3D	Eukaryotic translation initiation factor 3 subunit D	15	0.91151	12	0.668533	0.8925	12	0.386899
ARCN1	Coatomer subunit delta	16	0.89315	9	0.567774	0.90033	8	0.427199
RAB3GAP1	Rab3 GTPase-activating protein catalytic subunit	15	0.93872	9	0.824938	0.85085	6	0.209428
EFTUD2	116 kDa U5 small nuclear ribonucleoprotein component	30	0.89571	13	0.5815	0.89366	9	0.392741
EIF3G	Eukaryotic translation initiation factor 3 subunit G	13	0.82806	8	0.269704	0.95736	6	0.769574
COPG2	Coatomer subunit gamma-2	15	0.85901	8	0.3978	0.92115	9	0.54353
XRCC5	X-ray repair cross-complementing protein 5	30	0.92303	31	0.734011	0.85118	27	0.210579
EEF1G	Elongation factor 1-gamma	17	0.88786	24	0.53979	0.88348	22	0.343066
RPS12	40S ribosomal protein S12	2	0.94212	2	0.844798	0.82365	3	0.12846
XRCC6	X-ray repair cross-complementing protein 6	33	0.89744	34	0.590841	0.86038	31	0.244314
HNRNPH1	Heterogeneous nuclear ribonucleoprotein H	7	0.8216	15	0.246517	0.93603	7	0.633538
EIF3F	Eukaryotic translation initiation factor 3 subunit F	10	0.81884	10	0.236997	0.93756	10	0.643058
PPM1A	Protein phosphatase 1A	7	0.85127	4	0.363223	0.90387	4	0.446072
EIF3E	Eukaryotic translation initiation factor 3 subunit E	18	0.86861	9	0.442868	0.88329	13	0.342174
WDR77	Methylosome protein 50	9	0.79733	4	0.170741	0.95231	2	0.736811
EEF1D	Elongation factor 1-delta	5	0.83418	5	0.29283	0.91184	2	0.489969
ALDH5A1	Succinate-semialdehyde dehydrogenase, mitochondrial	15	0.78545	10	0.140091	0.94692	11	0.702175
EIF3M	Eukaryotic translation initiation factor 3 subunit M	6	0.84116	4	0.320561	0.88635	6	0.356703
PSMD4	26S proteasome non-ATPase regulatory subunit 4	8	0.89573	4	0.581608	0.82288	5	0.126554
RPL11	60S ribosomal protein L11	4	0.82574	4	0.240093	0.88305	3	0.341049
GNB2;GNB4	Guanine nucleotide-binding protein G(I)/G(S)/G(T) subunit beta-2	4	0.87436	2	0.470949	0.83341	5	0.154418
IKBIP	Inhibitor of nuclear factor kappa-B kinase-interacting protein	17	0.79628	8	0.167864	0.90691	14	0.462591
DDX3X;DDX3Y	ATP-dependent RNA helicase DDX3X	15	0.81159	7	0.213094	0.87453	8	0.302451
TRMT10C	Mitochondrial ribonuclease P protein 1	20	0.72271	6	0.0392842	0.95669	5	0.765212
POLR1C	DNA-directed RNA polymerases I and III subunit RPAC1	7	0.82358	3	0.233371	0.85145	4	0.211523
ACTR1A	Alpha-centractin	4	0.7957	2	0.166289	0.86158	4	0.248951
DCTN2	Dynactin subunit 2	13	0.83535	5	0.297378	0.82089	8	0.121722
LMNA	Prelamin-A/C	36	0.90013	27	0.605464	0.74864	35	0.0214932
SCYL2	SCY1-like protein 2	6	0.81416	3	0.221384	0.83316	3	0.153711
GNAI3 (bait)	Guanine nucleotide-binding protein G(k) subunit alpha	23	0.67979	2	0.0127035	0.87016	13	0.283693
KIF11	Kinesin-like protein KIF11	59	0.6373	18	0.003218	0.75866	39	0.0284707
Supplementary Data 2. NorBNI induced changes in FLAG-Gαi3-interacting proteins. Relates to Figure 2. MaxQuant software analysis results comparing Gαi-interacting proteins are listed. All proteins listed were significantly enriched relative to competition FLAG peptide control, and are listed in order of decreasing enrichment upon norBNI treatment, averaged between the forward and reverse replicate…
